# Supplementary material for: Safety and Efficacy of Intravenous and Intrathecal Delivery of AAV9-Mediated ARSA in Minipigs
Source: Int J Mol Sci. 2023 May 24;24(11):9204. doi: 10.3390/ijms24119204 (PMC10253118; doi:10.3390/ijms24119204)
Supplement: Supplementary file 1 [file ijms-24-09204-s001.zip]

Archive with 1 entries (1 files):
- ijms-2372351-supplementary.pdf
